# Supplementary material for: Systematic CpT (ApG) Depletion and CpG Excess Are Unique Genomic Signatures of Large DNA Viruses Infecting Invertebrates
Source: PLoS One. 2014 Nov 4;9(11):e111793. doi: 10.1371/journal.pone.0111793 (PMC4219779; doi:10.1371/journal.pone.0111793)
Supplement: Dataset S1 — Accession numbers of virus sequences and host type. (XLSX) [file pone.0111793.s002.xlsx]

## Sheet: Viruses infecting invertebrates
Virus name	Host	Accession number
Gryllus bimaculatus nudivirus	Insect	NC_009240.1
Helicoverpa zea nudivirus 2	Insect	NC_004156.2
Oryctes rhinoceros virus	Insect	NC_011588.1
Heliothis zea virus 1	Insect	AF451898.1
Heliothis virescens ascovirus 3e	Insect	NC_009233.1
Trichoplusia ni ascovirus 2c	Insect	NC_008518.1
Heliothis virescens ascovirus 3g	Insect	JX491653.1
Spodoptera frugiperda ascovirus 1a	Insect	NC_008361.1
Diadromus pulchellus ascovirus 4a	Insect	NC_011335.1
Complete DpAV4 genome	Insect	CU469068.1
Choristoneura occidentalis alphabaculovirus	Insect	NC_021925.1
Choristoneura rosaceana alphabaculovirus	Insect	NC_021924.1
Choristoneura fumiferana MNPV	Insect	NC_004778.3
Helicoverpa armigera NPV	Insect	NC_003094.2
Spodoptera exigua MNPV	Insect	NC_002169.1
Hyphantria cunea nucleopolyhedrovirus	Insect	NC_007767.1
Trichoplusia ni SNPV	Insect	NC_007383.1
Mamestra configurata NPV-A	Insect	NC_003529.1
Autographa californica nucleopolyhedrovirus	Insect	NC_001623.1
Mamestra brassicae multiple nucleopolyhedrovirus strain CHb1	Insect	JX138237.1
Helicoverpa zea single nucleocapsid nucleopolyhedrovirus	Insect	AF334030.1
Bombyx mori NPV strain India	Insect	JQ991010.1
Spodoptera littoralis NPV isolate AN1956	Insect	JX454574.1
Thysanoplusia orichalcea NPV isolate p2	Insect	NC_019945.1
Apocheima cinerarium nucleopolyhedrovirus	Insect	NC_018504.1
Agrotis ipsilon multiple nucleopolyhedrovirus	Insect	NC_011345.1
Euproctis pseudoconspersa nucleopolyhedrovirus	Insect	NC_012639.1
Orgyia leucostigma NPV	Insect	NC_010276.1
Antheraea pernyi nucleopolyhedrovirus	Insect	NC_008035.3
Ecotropis obliqua NPV	Insect	NC_008586.1
Anticarsia gemmatalis nucleopolyhedrovirus	Insect	NC_008520.1
Leucania separata nuclear polyhedrosis virus	Insect	NC_008348.1
Agrotis segetum nucleopolyhedrovirus	Insect	NC_007921.1
Chrysodeixis chalcites nucleopolyhedrovirus	Insect	NC_007151.1
Adoxophyes honmai NPV	Insect	NC_004690.1
Spodoptera litura NPV	Insect	NC_003102.1
Epiphyas postvittana NPV	Insect	NC_003083.1
Lymantria dispar MNPV	Insect	NC_001973.1
Orgyia pseudotsugata MNPV	Insect	U75930.2
Philosamia cynthia ricini nucleopolyhedrovirus virus	Insect	JX404026.1
Bombyx mandarina nucleopolyhedrovirus S2	Insect	JQ071499.1
Adoxophyes orana nucleopolyhedrovirus	Insect	NC_011423.1
Lymantria xylina MNPV	Insect	NC_013953.1
Maruca vitrata MNPV	Insect	NC_008725.1
Plutella xylostella multiple nucleopolyhedrovirus	Insect	NC_008349.1
Clanis bilineata nucleopolyhedrosis virus	Insect	NC_008293.1
Rachiplusia ou MNPV	Insect	NC_004323.1
Cryptophlebia leucotreta granulovirus	Insect	NC_005068.1
Cydia pomonella granulovirus	Insect	NC_002816.1
Epinotia aporema granulovirus	Insect	NC_018875.1
Adoxophyes orana granulovirus	Insect	NC_005038.1
Pieris rapae granulovirus strain E3	Insect	GU111736.1
Neodiprion lecontei NPV	Insect	NC_005906.1
Neodiprion abietis NPV	Insect	NC_008252.1
Neodiprion sertifer nucleopolyhdrovirus	Insect	AY430810.1
Culex nigripalpus NPV	Insect	NC_003084.1
Glossina pallidipes salivary gland hypertrophy virus	Insect	NC_010356.1
Musca domestica salivary gland hypertrophy virus	Insect	NC_010671.1
Amsacta moorei entomopoxvirus 'L'	Insect	NC_002520.1
Melanoplus sanguinipes entomopoxvirus	Insect	NC_001993.1
Choristoneura rosaceana entomopoxvirus 'L'	Insect	NC_021249.1
Adoxophyes honmai enomopoxvirus 'L'	Insect	NC_021247.1
Mythimna separata entomopoxvirus 'L'	Insect	NC_021246.1
Culex nigripalpus baculovirus	Insect	AF403738.1
Mamestra configurata NPV-B	Insect	NC_004117.1
Bombyx mandarina nucleopolyhedrovirus	Insect	NC_012672.1
Spodoptera frugiperda MNPV	Insect	EU258200.1
Pseudaletia unipuncta granulovirus	Insect	NC_013772.1
Choristoneura occidentalis granulovirus	Insect	NC_008168.1
Phthorimaea operculella granulovirus	Insect	NC_004062.1
Plutella xylostella granulovirus	Insect	NC_002593.1
Xestia c-nigrum granulovirus	Insect	NC_002331.1
Clostera anastomosis granulovirus isolate CaLGV-Henan	Insect	NC_022646.1
Clostera anachoreta granulovirus	Insect	NC_015398.1
Helicoverpa armigera granulovirus	Insect	NC_010240.1
Spodoptera litura granulovirus	Insect	NC_009503.1
Agrotis segetum granulovirus	Insect	NC_005839.2
Choristoneura biennis entomopoxvirus 'L'	Insect	NC_021248.1
Anomala cuprea entomopoxvirus DNA	Insects	NC_023426.1
Buzura suppressaria nucleopolyhedrovirus	Insects	NC_023442.1
Choristoneura murinana alphabaculovirus	Insects	NC_023177.1
Helicoverpa armigera multiple nucleopolyhedrovirus	Insects	NC_011615
Hemileuca sp. nucleopolyhedrovirus	Insects	NC_021923
Spodoptera litura nucleopolyhedrovirus II	Insects	NC_011616
Chlamys acute necrobiotic virus	Molluscs	GQ153938.1
Ostreid herpesvirus 1	Molluscs	NC_005881.2
Shrimp white spot syndrome virus	Crustaceans	NC_003225.2
White spot syndrome virus	Crustaceans	AF332093.2

## Sheet: Viruses infecting vertebrates
Virus name	Host	Accession number
Nile crocodilepox virus	Reptiles	NC_008030.1
Gallid Herpesvirus 2 isolate GX0101	Aves	JX844666.1
Anatid Herpesvirus 1 strain 2085	Aves	JF999965.1
Psittacid Herpesvirus 1	Aves	NC_005264.1
Meleagrid Herpesvirus 1	Aves	NC_002641.1
Canarypox virus	Aves	NC_005309
Fowlpox virus	Aves	NC_002188
Cercopithecine Herpesvirus 8 isolate CMV 180.92	Mammals	DQ120516.1
Macacine Herpesvirus 4	Mammals	NC_006146.1
Ovine Herpesvirus 2	Mammals	NC_007646.1
Bovine Herpesvirus type 1.1	Mammals	AJ004801.1
Elephant endotheliotropic Herpesvirus 1A	Mammals	KC618527.1
Equine Herpesvirus 4 strain NS80567	Mammals	AF030027.1
Murid Herpesvirus 2	Mammals	NC_002512.2
Rat cytomegalovirus Maastricht	Mammals	AF232689.2
Elephantid Herpesvirus 1 strain Raman	Mammals	NC_020474.2
Panine Herpesvirus 2 strain Heberling	Mammals	NC_003521.1
Papiine Herpesvirus 2	Mammals	NC_007653.1
Cercopithecine Herpesvirus 2	Mammals	NC_006560.1
Suid Herpesvirus 1	Mammals	NC_006151.1
Caviid Herpesvirus 2 strain 21222	Mammals	NC_020231.1
Tupaiid Herpesvirus 1	Mammals	NC_002794.1
Aotine Herpesvirus 1 strain S34E	Mammals	NC_016447.1
Saimiriine Herpesvirus 3 strain SqSHV	Mammals	FJ483967.2
African swine fever virus	Mammals	NC_001659.1
Goatpox virus Pellor	Mammals	NC_004003
Lumpy skin disease virus NI-2490	Mammals	NC_003027.1
Sheeppox virus 17077-99	Mammals	NC_004002.1
Deerpox virus W-1170-84	Mammals	NC_006967.1
Rabbit fibroma virus	Mammals	NC_001266.1
Camelpox virus	Mammals	NC_003391.1
Ectromelia virus	Mammals	NC_004105.1
Monkeypox virus Zaire-96-I-16	Mammals	NC_003310.1
Taterapox virus	Mammals	NC_008291.1
Vaccinia virus	Mammals	NC_006998.1
Bovine papular stomatitis virus	Mammals	NC_005337.1
Pseudocowpox virus	Mammals	NC_013804.1
Swinepox virus	Mammals	NC_003389.1
Tanapox virus	Mammals	NC_009888.1
Yaba monkey tumor virus	Mammals	NC_005179.1
Human Herpesvirus 1	Mammals	X14112
Human Herpesvirus 2	Mammals	NC_001798
Human Herpesvirus 3(VZV)	Mammals	NC_001348
Human Herpesvirus 4(EBV)	Mammals	NC_007605
Human Herpesvirus 5(CMV)	Mammals	NC_006273.2
Human Herpesvirus 6A	Mammals	NC_001664
Human Herpesvirus 6B	Mammals	NC_000898
Human Herpesvirus 7	Mammals	NC_001716
Human Herpesvirus 8( kaposi’s sarcoma associated virus)	Mammals	NC_009333.1
Variola virus	Mammals	NC_001611.1
Molluscum contagiosum	Mammals	NC_001731.1
Orf virus	Mammals	DQ184476.1
Yaba-like disease virus	Mammals	NC_002642.1
Myxoma virus	Mammals	NC_001132.2
Yoka poxvirus	Mammals	NC_015960.1
Squirrel poxvirus strain Red quirrel UK	Mammals	HE601899.1
Cowpox virus strain HumKre08/1	Mammals	KC813512.1
Rabbitpox virus	Mammals	AY484669.1
Horsepox virus isolate MNR-76	Mammals	DQ792504.1
Retroperitoneal fibromatosis-associated Herpesvirus isolate RFHVMnM78114	Mammals	KF703446.1
Cercopithecine Herpesvirus 8	Mammals	DQ120516.1
Cyprinid Herpesvirus 3 DNA	Mammals	AP008984.1
Abalone Herpesvirus	Mammals	JF967012.2
Equid Herpesvirus 9	Mammals	NC_011644.1
Ranid Herpesvirus 1 strain McKinnell	Mammals	NC_008211.1
Bovine Herpesvirus 5	Mammals	NC_005261.2
Anguillid Herpesvirus 1	Mammals	NC_013668.3
Saimiriine Herpesvirus 1	Mammals	NC_014567.1
Cercopithecine Herpesvirus 16	Mammals	DQ149153.1
Koi Herpesvirus strain KHV-I	Mammals	DQ177346.1
Tupaia Herpesvirus strain 2	Mammals	AF281817.1
Ateline Herpesvirus 3	Mammals	NC_001987.1
Equid Herpesvirus 2	Mammals	NC_001650.1
Felid Herpesvirus 1	Mammals	NC_013590.2
Equid Herpesvirus 8	Mammals	NC_017826.1
Cercopithecine Herpesvirus 9	Mammals	NC_002686.2
Alcelaphine Herpesvirus 1	Mammals	NC_002531.1
Gallid Herpesvirus 1	Mammals	NC_006623.1
Equid Herpesvirus 1	Mammals	NC_001491.2
Murid Herpesvirus 1	Mammals	NC_004065.1
Bovine Herpesvirus 1	Mammals	NC_001847.1
Equid Herpesvirus 4	Mammals	NC_001844.1
Equine Herpesvirus 1	Mammals	AY464052.1
Murine Herpesvirus 68	Mammals	U97553.2
Ictalurid Herpesvirus 1	Mammals	NC_001493.2
Callitrichine Herpesvirus 3	Mammals	NC_004367.1
Saimiriine Herpesvirus 2	Mammals	NC_001350.1
Murid Herpesvirus 8	Mammals	NC_019559.1
Leporid Herpesvirus 4	Mammals	JQ596859.1
Macacine Herpesvirus 3	Mammals	NC_006150.1
Gallid Herpesvirus 3	Mammals	NC_002577.1
Cercopithicine Herpesvirus 15	Mammals	AY037858.1
Chimpanzee alpha-1 Herpesvirus	Mammals	JQ360576.1
Ranid Herpesvirus 2	Mammals	NC_008210.1
Saimiriine Herpesvirus 3	Mammals	NC_016448.1
Cercopithecine Herpesvirus 5	Mammals	FJ483969.2
Cyprinid Herpesvirus 1	Mammals	NC_019491.1
Cyprinid Herpesvirus 2	Mammals	JQ815364.1
Bovine herpesvirus 4	Mammals	NC_002665.1
Cynomolgus macaque cytomegalovirus strain	Mammals	NC_016154.1
Macacine herpesvirus 1	Mammals	NC_004812.1
Macacine herpesvirus 5	Mammals	NC_003401.1
Porcine cytomegalovirus strain BJ09	Mammals	NC_022233.1
Rodent herpesvirus Peru	Mammals	NC_015049.1
Cotia virus SPAn232	Mammals	NC_016924.1
